# Supplementary material for: Genome wide identification of the NPR1 gene family in plant defense mechanisms against biotic stress in chili (Capsicum annuum L.)
Source: Front Microbiol. 2024 Aug 5;15:1437553. doi: 10.3389/fmicb.2024.1437553 (PMC11332612; doi:10.3389/fmicb.2024.1437553)
Supplement: Supplementary file 1 [file Table_1.XLSX]

## Sheet: Table 1S
Table 1S: Cis Elements and its functions
Cis Element	Sequences	Start position	End position	Direction	Functions
MYC	CATGTG	648	654	-	transcription element and has a role in jasmonic and abscisic acid signaling
MYB	CAACAG	620	626	-	transcription binding site, which is drought and low oxygen induced element
G-box	CACGAC	894	900	+	cis-acting regulatory element involved in light responsiveness
GT1-motif	GGTTAA	978	984	-	light responsive element
WRE3	CCACCT	984	990	+	associated with stress-responsive
TCT-motif	TCTTAC	716	722	+	part of a light responsive element
TATC-box	TATCCCA	783	790	-	cis-acting element involved in gibberellin-responsiveness
LTR	CCGAAA	20	26	-	cis-acting element involved in low-temperature responsiveness
TATA-box	TATA	54	58	+	core promoter element around -30 of transcription start
AAGAA-motif	gGTAAAGAAA	214	223	+	modulation of gene expression through interactions with specific transcription factors or RNA-binding proteins.
CAAT-box	CAAAT	371	376	-	common cis-acting element in promoter and enhancer regions
MYB-like sequence	TAACCA	989	995	+	transcription binding site, which is drought and low oxygen induced element
CAT-box	GCCACT	459	465	-	cis-acting regulatory element related to meristem expression
CAG-motif	GAAAGGCAGAC	289	299	+	part of a light response element
Myb-binding site	CAACAG	620	626	-	transcription binding site, which is drought and low oxygen induced element
STRE	AGGGG	546	551	-	including growth factors and stress signals, influencing processes like cell proliferation, differentiation,
ARE	AAACCA	540	546	-	cis-acting regulatory element essential for the anaerobic induction
Box 4	ATTAAT	451	457	+	part of a conserved DNA module involved in light responsiveness
TCA	TCATCTTCAT	43	52	+	part of a light responsive element
AE-box	AGAAACAA	792	800	-	part of a module for light response
CGTCA-motif	CGTCA	670	675	-	cis-acting regulatory element involved in the MeJA-responsiveness
WUN-motif	AAATTACT	265	273	-	associated with stress-responsive genes,
ERE	ATTTCATA	127	135	-	binding of estrogen receptor proteins to regulate gene expression in response to estrogen signaling.
ABRE	ACGTG	521	526	+	cis-acting element involved in the abscisic acid responsiveness
TGACG-motif	TGACG	670	675	+	cis-acting regulatory element involved in the MeJA-responsiveness
ABRE3a	TACGTG	520	526	+	hormonal regulation abscisic acid
P-box	CCTTTTG	644	651	-	gibberellin-responsive element
ABRE4	CACGTA	520	526	-	hormonal regulation abscisic acid
MBS	CAACTG	230	236	-	MYB binding site involved in drought-inducibility
W box	TTGACC	61	67	-	ROS production
TGA-element	AACGAC	98	104	-	auxin-responsive element
I-box	cCATATCCAAT	670	680	+	part of a light responsive element
CCAAT-box	CAACGG	413	419	-	MYBHv1 binding site
CTAG-motif	ACTAGCAGAA	860	869	-	regulatory proteins, contributing to the regulation of gene expression in various biological contexts.
MYB recognition site	CCGTTG	413	419	+	transcription binding site, which is drought and low oxygen induced element

## Sheet: Table 2S
Table 2S: Demine Discription
Query	Hit type	PSSM-ID	From	To	E-Value	Bitscore	Accession	Short name	Incomplete	Superfamily
CaNPR1	specific	372037	364	560	4.63558e-118	348.116	pfam12313	NPR1_like_C	-	cl13712
	specific	349619	42	184	1.85972e-61	199.84	cd18310	BTB_POZ_NPR_plant	-	cl38908
	specific	432791	264	349	7.70552e-08	50.1207	pfam12796	Ank_2	-	cl39094
	superfamily	314729	221	265	0.000228305	38.9374	cl13357	DUF3420 superfamily	-	-
CaNPR2	specific	372037	364	559	6.89021e-103	309.211	pfam12313	NPR1_like_C	-	cl13712
	specific	349619	39	181	2.42697e-54	180.966	cd18310	BTB_POZ_NPR_plant	-	cl38908
	specific	314729	216	264	2.52139e-11	58.5826	pfam11900	DUF3420	-	cl13357
	specific	432791	292	363	1.83612e-06	46.2687	pfam12796	Ank_2	C	cl39094
CaNPR3	specific	372037	374	555	3.67852e-109	325.004	pfam12313	NPR1_like_C	-	cl13712
	specific	349619	50	193	5.7494e-64	206.004	cd18310	BTB_POZ_NPR_plant	-	cl38908
	specific	432791	274	358	1.27492e-05	43.9575	pfam12796	Ank_2	-	cl39094
	superfamily	314729	228	275	8.39445e-05	40.093	cl13357	DUF3420 superfamily	-	-
CaNPR4	specific	349619	8	162	7.92007e-51	169.795	cd18310	BTB_POZ_NPR_plant	-	cl38908
	specific	432791	262	343	1.44096e-09	54.7431	pfam12796	Ank_2	-	cl39094
	superfamily	314729	197	255	2.9151e-07	47.0266	cl13357	DUF3420 superfamily	-	-
CaNPR5	specific	349619	11	169	2.19358e-47	160.55	cd18310	BTB_POZ_NPR_plant	-	cl38908
	specific	432791	271	352	1.31881e-11	60.5211	pfam12796	Ank_2	-	cl39094
	superfamily	314729	204	264	1.19555e-06	45.1006	cl13357	DUF3420 superfamily	-	-

## Sheet: Table 3S
Table 3S: sequences and function of Motifs		Function
1	DKKIRRIRRALDSDDVELVKLLLMEEGLTLDEAYALHYAVAYCDRKVVKE	Belongs to Ankyrin repeats	A	Alanine
2	IVVEGKLVGVHRCILAARSHFFRKFFCG	Ankyrin repeat	C	Cysteine
3	PNCVDRGCWHTACTPAVBFAVELLYASYTFQV	Not Found	D	Aspartic
4	VNLQNPRGYTVLHIAAERKEPDIIVSLLTKGADPNDLTLDG	BTB/POZ domain	E	Glutamic
5	PVNSVGYEVFLLFLQYLYSGKVKPVPQEV	NPR1/NIM1 like defence protein C terminal	F	Phenylalanine
6	KQDMHQLLTTCIHLVAKSGLDPETLEKELPIDVVAKIEDLR	NPR1/NIM1 like defence protein C terminal	G	Glycine
7	DDLPMKLLYLENRVALARLLFPLEAKLAMEIAHADSTSEF	Domain of unknown function	H	Histidine
8	ALNICRRLTRLKDYHEPTEQGKAANKDRLCIDVLEREMRRNPMJG	NPR1/NIM1 like defence protein C terminal	I	Isoleucine
9	TPLDILRTLTSDFLFKGAIPGHAQIEPNKLRLCLELVQSAAMVISREEG	NPR1/NIM1 like defence protein C terminal	K	Lysine
10	GTPEEQRJKKQRYKELKDDLQKAFNKDKAEFYWSGLSSSS	Protein of unknown function (DUF3847)	L	Leucine
11	KTVELGRRFFPHCSEVLDKLMEDD	Not Found	M	Methionine
12	ELALLTQRHLVNIVEKASIEDVMPVLIVA	Not Found	N	Asparagine
13	MPHQHHHHHRH	Not Found	P	Proline
14	GNNNGGNJNJDSRMVYLNLGAGV	Not Found	Q	Glutamine
15	DYLNLLINGQAFSDVT	Not Found	R	Arginine
16	GRWEVDLNEAPFKQKE	Not Found	S	Serine
17	IYPPNMREDHSSST	Not Found	T	Threonine
18	HHHHHH	Not Found	V	Valine
19	CCCGGM	Not Found	W	Tryptophan
20	TNVTSN	Not Found	Y	Tyrosine

## Sheet: Table 4S
Table 4S: Illustrate MiRNA of CaNPR
miRNA_Acc.	Target_Acc.	Expectation	UPE$	miRNA_start	miRNA_end	Target_start	Target_end	miRNA_aligned_fragment	alignment	Target_aligned_fragment	Inhibition	Target_Desc.	Multiplicity
Can-miR6024	CaNPR3	3.5	-1	1	22	162	183	UUUUAGCAAGAGUUGUUUUCCC	:.:.:::::::::.:..:	UUUAGAGCAACUCUUGUUGGAU	Cleavage		1
Can-miR3627	CaNPR3	4.5	-1	1	22	542	563	UGUCGCAGGAGAGAUGGCACUU	:: :.:: .:.:.:::::::.	UAGGGUCACUUUUUCUGCGACG	Cleavage		1
Can-miRN471a	CaNPR3	4.5	-1	1	20	1524	1543	GCAAGUCAUCCUAGCUAACU	::: ::::::::::::	GUUUAUGGAGGAUGACUUGC	Cleavage		1
Can-miRN471b	CaNPR3	4.5	-1	1	20	1524	1543	GCAAGUCAUCCUAGCUAACU	::: ::::::::::::	GUUUAUGGAGGAUGACUUGC	Cleavage		1
Can-miR319a	CaNPR5	5	-1	1	21	178	198	CUUGGACUGAAGGGAGCUCCC	:.::: .: ::::::::.	CAGGGCUGUCCUCAGUCCAGC	Translation		1
Can-miRN17	CaNPR5	5	-1	1	21	1190	1210	CCGGCGUCAUCAUUGCACCAC	: :::::::.:::. .::	CAGCUGCAAUGGUGAUCUCGA	Cleavage		1
Can-miRN448	CaNPR2	5	-1	1	21	292	312	CAAGUCCUUCAGCAAUCCAUA	:::.:::::::.:::	AAAUAUUUGUUGAAGGAUUUG	Cleavage		1
Can-miRN453a	CaNPR5	5	-1	1	22	399	420	AUCAACGGCUGUGACAUGGCGU	:: ...: : :::::::::::	ACAUUGUACCUCAGCCGUUGAU	Cleavage		1
Can-miRN453b	CaNPR5	5	-1	1	22	399	420	AUCAACGGCUGUGACAUGGCGU	:: ...: : :::::::::::	ACAUUGUACCUCAGCCGUUGAU	Cleavage		1
Can-miRN462	CaNPR1	5	-1	1	22	1505	1526	UUUGAAGUGUCUGAGCAACAUA	: ::::.::::: ..: .:::	CACGUUGUUCAGAAGUUCUAAA	Cleavage		1
Can-miRN475	CaNPR3	5	-1	1	21	1190	1210	UUUCCAAAAUCUUAUGACAAG	::: :.: .:::::::.:	UAUGUAUUGAUGUUUUGGAGA	Translation		1
Can-miRN480	CaNPR5	5	-1	1	21	23	43	GAGGGAAAUUUCUGAAUGCCU	:::: ::::.: ::.::.	AUUCAUUAAGAAGUCUCUCUU	Cleavage		1

## Sheet: Table 5S
Table 5S: Go Functions of CaNPR
Group	Gene ID	Gene duplication group	GO Number			Arabidopsis ortholog genes	Putative Function of Arabidopsis orthologs	Reference
			MF	BF	SCL
G2	CaNPR1	No Duplication	GO:0003823	GO:0042742 GO:0050832	Nucleus	AT1G64280	Regulator of the SA dependent signaling pathway	{Cao, 1997 #1185}
			GO:0038187
G1	CaNPR2	Segmental Duplication	GO:0004709 GO:0003729	GO:2000031 GO:0050896	Nucleus	AT4G19660	Regulation of basal defense responses against pathogens	{Liu, 2005 #1186}
G1	CaNPR3	Segmental Duplication	GO:0062045	GO:0009862 GO:0009627	Nucleus	AT5G45110	Regulate defense responses downstream of SA	{Zhang, 2006 #1187}
			GO:0004708
G3	CaNPR4	Segmental Duplication	GO:0019900 GO:0042803	GO:0099402	Nucleus	AT2G41370	Promote leaf and floral meristem fate and determinacy in a pathway targeting AP1 and AGL24	{Hepworth, 2005 #1188}
				GO:0090627
G3	CaNPR5	Segmental Duplication	GO:0102057 GO:0004708	GO:0009864 GO:1900367	Nucleus	AT2G41370	Promote leaf and floral meristem fate and determinacy in a pathway targeting AP1 and AGL24	{Hepworth, 2005 #1189}
